# Supplementary material for: CXCR4 hyperactivation cooperates with TCL1 in CLL development and aggressiveness
Source: Leukemia. 2021 Aug 6;35(10):2895–905. doi: 10.1038/s41375-021-01376-1 (PMC8478649; doi:10.1038/s41375-021-01376-1)
Supplement: Supplementary file 12 — Supplemental Table T1 [file 41375_2021_1376_MOESM12_ESM.xlsx]

## Sheet: Flow Cytometry
Flow cytometry:
Epitope:	Clone:	Fluorochrome:	Manufacturer:	Ref. Nr:
CD3e	(145-2C11)	PerCP-Cyanine5.5	Invitrogen	35-0031-82
CD4	GK1.5	PE-Cy7	Invitrogen	25-0041-82
CD5	53-7.3	eFluor 450	Invitrogen	48-0051-82
CD8a	53-6.7	PE	BD Biosciences	553032
CD19	eBio1D3 (1D3)	PerCP-Cyanine5.5	Invitrogen	35-0193-82
CD19	eBio1D3 (1D3)	eFluor 450	Invitrogen	48-0193-82
CD19	eBio1D3 (1D3)	PE-Cy7	Invitrogen	25-0193-82
CD19	eBio1D3 (1D3)	FITC/Alexa Fluor 488	Invitrogen	11-0193-82
CD19	eBio1D3 (1D3)	PE	Invitrogen	12-0193-82
CD19	eBio1D3 (1D3)	APC	Invitrogen	17-0193-82
CD19	eBio1D3 (1D3)	APCcy7/APC-eFluor 780	Invitrogen	47-0193-82
CD21/35	Clone 7G6 (RUO)	PE	BD Biosciences	552957
CD23	B3B4	PE-Cy7	Invitrogen	25-0232-82
CD25	PC61.5	PE-Cyanine5	Invitrogen	15-0251-82
CD38	90	APC	Invitrogen	17-0381-81
CD45	30-F11	APC	Invitrogen	17-0451-82
CD45	30-F11	APCcy7/APC-eFluor 780	Invitrogen	47-0451-82
CD45	30-F11	PE	Invitrogen	12-0451-82
CD45	30-F11	PE-Cy5	Invitrogen	15-0451-82
CD45	30-F11	PE-Cy5.5	Invitrogen	35-0451-82
CD45	30-F11	PE-Cy7	Invitrogen	25-0451-82
CD45	30-F11	ef450	Invitrogen	48-0451-82
CD45	30-F11	FITC/Alexa Fluor 488	Invitrogen	11-0451-82
CD45R (B220)	RA3-6B2	APCcy7/APC-eFluor 780	Invitrogen	47-0452-80
CD45R (B220)	RA3-6B2	PE-Cy7	Invitrogen	25-0452-82
CD80	16-10A1	PE	Invitrogen	12-0801-81
CD93	AA4.1	PerCP-Cyanine5.5	Invitrogen	45-5892-82
CD95	Jo2	PE-Cy7	BD Biosciences	557653
CD117 (c-Kit)	2B8	APCcy7/APC-eFluor 780	Invitrogen	47-1171-82
CD138	Clone 281-2 (RUO)	PE	BD Biosciences	553714
CD184 (CXCR4)	2B11	FITC/Alexa Fluor 488	Invitrogen	53-9991-80
CD184 CXCR4	2B11	APC	Invitrogen	17-9991-82
GL7	GL7	PerCP-Cyanine5.5	Biolegend	144609
IgD	11-26c	eFluor 450	Invitrogen	48-5993-82
IgG2b kappa	eB149/10H5	APC	Invitrogen	17-4031-82
IgM	eB121-15F9	PE	Invitrogen	12-5890-82
IgM	II/41	APC	Invitrogen	17-5790-82
MHCII	M5/114.15.2	APCcy7/APC-eFluor 780	Invitrogen	47-5321-80
Immunoblotting:
Target:	Manufacturer:	Reference Number:
Akt	Cell Signaling	9272
Phospho-Akt (Ser473)	Cell Signaling	9271
p44/42 MAPK (Erk1/2)	Cell Signaling	9102
Phospho-p44/42 MAPK (Erk1/2) (Thr202/Tyr204)	Cell Signaling	9101
beta-Actin	Sigma-Aldrich	A1978
Immunohistochemistry:
Epitope:	Clone:	Manufacturer:	Reference Number:
CD19	(LE-CD19)	Zytomed	MSK043-05
Ki67	-	abcam	ab15580
Pax5	-	abcam	ab109443
TCL-1	-	BIOZOL	ABX201114
B220	(RA3-6B2)	BD Pharmingen	550286
