# Supplementary material for: CXCR4 hyperactivation cooperates with TCL1 in CLL development and aggressiveness
Source: Leukemia. 2021 Aug 6;35(10):2895–905. doi: 10.1038/s41375-021-01376-1 (PMC8478649; doi:10.1038/s41375-021-01376-1)
Supplement: Supplementary file 13 — Supplemental Table T2 [file 41375_2021_1376_MOESM13_ESM.xlsx]

## Sheet: CXCR4a signature
Gene	Direction	Chromosome	Ensembl	Uniprot
CTSE	up	1	ENSG00000196188	P14091
THBS1	up	15	ENSG00000137801	P07996
FRAS1	up	4	ENSG00000138759	Q86XX4
JCHAIN	up	4	ENSG00000132465	P01591
ACKR2	up	3	ENSG00000144648	O00590
IL9R	up	X	ENSG00000124334	Q01113
CACNA2D1	up	7	ENSG00000153956	P54289
KIAA1217	up	10	ENSG00000120549	Q5T5P2
CCR1	up	3	ENSG00000163823	P32246
RAG1	up	11	ENSG00000166349	P15918
NEBL	up	10	ENSG00000078114	O76041
HEYL	up	1	ENSG00000163909	Q9NQ87
ABCB1	up	7	ENSG00000085563	P08183
ZFYVE28	up	4	ENSG00000159733	Q9HCC9
ADAM28	up	8	ENSG00000042980	Q9UKQ2
SLC39A4	up	8	ENSG00000147804	Q6P5W5
SERTAD4	up	1	ENSG00000082497	Q9NUC0
ACKR3	up	2	ENSG00000144476	P25106
LGALSL	up	2	ENSG00000119862	Q3ZCW2
PSTPIP2	up	18	ENSG00000152229	Q9H939
TMEM132E	up	17	ENSG00000181291	Q6IEE7
PLA2G7	up	6	ENSG00000146070	Q13093
OLFML2B	up	1	ENSG00000162745	Q68BL8
CDH17	up	8	ENSG00000079112	Q12864
LIFR	up	5	ENSG00000113594	P42702
RAB11FIP4	up	17	ENSG00000131242	Q86YS3
PON3	up	7	ENSG00000105852	Q15166
RAG2	up	11	ENSG00000175097	P55895
F5	up	1	ENSG00000198734	P12259
NAV2	up	11	ENSG00000166833	Q8IVL1
MIPOL1	up	14	ENSG00000151338	Q8TD10
TMEM176A	up	7	ENSG00000002933	Q96HP8
C1orf162	up	1	ENSG00000143110	Q8NEQ5
TBC1D9	up	4	ENSG00000109436	Q6ZT07
CR2	up	1	ENSG00000117322	P20023
CAMK1G	up	1	ENSG00000008118	Q96NX5
NEK6	up	9	ENSG00000119408	Q9HC98
TMEM154	up	4	ENSG00000170006	Q6P9G4
SEMA7A	up	15	ENSG00000138623	O75326
EMB	up	5	ENSG00000170571	Q6PCB8
PPP1R3F	up	X	ENSG00000049769	Q6ZSY5
IFIT3	up	10	ENSG00000119917	O14879
IL7R	up	5	ENSG00000168685	P16871
SERPINA3	up	14	ENSG00000196136	P01011
PGLYRP2	up	19	ENSG00000161031	Q96PD5
EHD3	up	2	ENSG00000013016	Q9NZN3
LRRC25	up	19	ENSG00000175489	Q8N386
CD9	up	12	ENSG00000010278	P21926
ELP4	up	11	ENSG00000109911	Q96EB1
STEAP4	up	7	ENSG00000127954	Q687X5
DGLUCY	up	14	ENSG00000133943	Q7Z3D6
PRDM1	up	6	ENSG00000057657	O75626
HS3ST3B1	up	17	ENSG00000125430	Q9Y662
ALPL	up	1	ENSG00000162551	P05186
SLC12A3	up	16	ENSG00000070915	P55017
EPHA2	up	1	ENSG00000142627	P29317
MPEG1	up	11	ENSG00000197629	Q2M385
CSF2RB	up	22	ENSG00000100368	P32927
NLRX1	up	11	ENSG00000160703	Q86UT6
PLPP3	up	1	ENSG00000162407	O14495
PDK1	up	2	ENSG00000152256	Q15118
PDIA4	up	7	ENSG00000155660	P13667
ASB2	up	14	ENSG00000100628	Q96Q27
DNASE1L3	up	3	ENSG00000163687	Q13609
STOM	up	9	ENSG00000148175	P27105
RSU1	up	10	ENSG00000148484	Q15404
JAML	up	11	ENSG00000160593	Q86YT9
FGR	up	1	ENSG00000000938	P09769
CREB3L2	up	7	ENSG00000182158	Q70SY1
CHID1	up	11	ENSG00000177830	Q9BWS9
IFT140	up	16	ENSG00000187535	Q96RY7
CDON	up	11	ENSG00000064309	Q4KMG0
SNAP47	up	1	ENSG00000143740	Q5SQN1
LDLRAD3	up	11	ENSG00000179241	Q86YD5
LPCAT2	up	16	ENSG00000087253	Q7L5N7
NUCB1	up	19	ENSG00000104805	Q02818
DDX59	up	1	ENSG00000118197	Q5T1V6
LDLR	down	19	ENSG00000130164	P01130
SQLE	down	8	ENSG00000104549	Q14534
ACSL3	down	2	ENSG00000123983	O95573
ZNF691	down	1	ENSG00000164011	Q5VV52
IDI1	down	10	ENSG00000067064	Q13907
UTP14C	down	13	ENSG00000253797	Q5TAP6
SCIMP	down	17	ENSG00000161929	Q6UWF3
MSMO1	down	4	ENSG00000052802	Q15800
CYP51A1	down	7	ENSG00000001630	Q16850
MMP11	down	22	ENSG00000099953	P24347
TRIP10	down	19	ENSG00000125733	Q15642

## Sheet: TCL1;CXCR4 vs TCL1 signature
Gene	Direction	Chromosome	Ensembl	Uniprot
CRABP2	up	1	ENSG00000143320	P29373
CTSE	up	1	ENSG00000196188	P14091
JCHAIN	up	4	ENSG00000132465	P01591
CHST1	up	11	ENSG00000175264	O43916
RBM24	up	6	ENSG00000112183	Q9BX46
TMEM132E	up	17	ENSG00000181291	Q6IEE7
IGLL1	up	22	ENSG00000128322	P15814
IGLL5	up	22	ENSG00000254709	B9A064
FRAS1	up	4	ENSG00000138759	Q86XX4
DNTT	up	10	ENSG00000107447	P04053
HID1	up	17	ENSG00000167861	Q8IV36
SERTAD4	up	1	ENSG00000082497	Q9NUC0
SLFN12L	up	17	ENSG00000205045	Q6IEE8
RAG2	up	11	ENSG00000175097	P55895
TMPRSS3	up	21	ENSG00000160183	P57727
FCRL6	up	1	ENSG00000181036	Q6DN72
RAG1	up	11	ENSG00000166349	P15918
SLC12A3	up	16	ENSG00000070915	P55017
P2RX3	up	11	ENSG00000109991	P56373
SERPINF1	up	17	ENSG00000132386	P36955
ANKLE1	up	19	ENSG00000160117	Q8NAG6
DERL3	up	22	ENSG00000099958	Q96Q80
DRC7	up	16	ENSG00000159625	Q8IY82
KIAA1217	up	10	ENSG00000120549	Q5T5P2
KIAA1211L	up	2	ENSG00000196872	Q6NV74
ARPP21	up	3	ENSG00000172995	Q9UBL0
VPREB1	up	22	ENSG00000169575	P12018
ADGRG3	up	16	ENSG00000182885	Q86Y34
ADAMTSL4	up	1	ENSG00000143382	Q6UY14
RHBDL1	up	16	ENSG00000103269	O75783
SMTNL2	up	17	ENSG00000188176	Q2TAL5
RAP1GAP	up	1	ENSG00000076864	P47736
RBM47	up	4	ENSG00000163694	A0AV96
ADCY6	up	12	ENSG00000174233	O43306
CAMK1G	up	1	ENSG00000008118	Q96NX5
EPS8L2	up	11	ENSG00000177106	Q9H6S3
CACNA1H	up	16	ENSG00000196557	O95180
DDC	up	7	ENSG00000132437	P20711
GPR12	up	13	ENSG00000132975	P47775
UCHL1	up	4	ENSG00000154277	P09936
RSPH1	up	21	ENSG00000160188	Q8WYR4
RGS16	up	1	ENSG00000143333	O15492
GAS7	up	17	ENSG00000007237	O60861
COL5A3	up	19	ENSG00000080573	P25940
ACKR2	up	3	ENSG00000144648	O00590
CACNA2D1	up	7	ENSG00000153956	P54289
C6orf222	up	6	ENSG00000189325	P0C671
NAV2	up	11	ENSG00000166833	Q8IVL1
RELN	up	7	ENSG00000189056	P78509
LRRC10B	up	11	ENSG00000204950	A6NIK2
EPHA2	up	1	ENSG00000142627	P29317
SAPCD2	up	9	ENSG00000186193	Q86UD0
RSPH9	up	6	ENSG00000172426	Q9H1X1
TRIM2	up	4	ENSG00000109654	Q9C040
SLC39A4	up	8	ENSG00000147804	Q6P5W5
PBX4	up	19	ENSG00000105717	Q9BYU1
ESPL1	up	12	ENSG00000135476	Q14674
HEYL	up	1	ENSG00000163909	Q9NQ87
SPAG5	up	17	ENSG00000076382	Q96R06
GFRA1	up	10	ENSG00000151892	P56159
SSPN	up	12	ENSG00000123096	Q14714
LMO7	up	13	ENSG00000136153	Q8WWI1
TIMP3	down	22	ENSG00000100234	P35625
IGFBP7	down	4	ENSG00000163453	Q16270
CXCL12	down	10	ENSG00000107562	P48061
SPARC	down	5	ENSG00000113140	P09486
KDR	down	4	ENSG00000128052	P35968
SERPINH1	down	11	ENSG00000149257	P50454
PLVAP	down	19	ENSG00000130300	Q9BX97
BGN	down	X	ENSG00000182492	P21810
CLU	down	8	ENSG00000120885	P10909
GAS6	down	13	ENSG00000183087	Q14393
SLC40A1	down	2	ENSG00000138449	Q9NP59
STAB2	down	12	ENSG00000136011	Q8WWQ8
CCR3	down	3	ENSG00000183625	P51677
COL14A1	down	8	ENSG00000187955	Q05707
KCNJ10	down	1	ENSG00000177807	P78508
EPAS1	down	2	ENSG00000116016	Q99814
CD63	down	12	ENSG00000135404	P08962
COL1A2	down	7	ENSG00000164692	P08123
CD5L	down	1	ENSG00000073754	O43866
HPGD	down	4	ENSG00000164120	P15428
AXL	down	19	ENSG00000167601	P30530
COL4A2	down	13	ENSG00000134871	P08572
VCAM1	down	1	ENSG00000162692	P19320
SERPING1	down	11	ENSG00000149131	P05155
SLC11A1	down	2	ENSG00000018280	P49279
CD163	down	12	ENSG00000177575	Q86VB7
TIMD4	down	5	ENSG00000145850	Q96H15
COL4A1	down	13	ENSG00000187498	P02462
CADM1	down	11	ENSG00000182985	Q9BY67
NAV1	down	1	ENSG00000134369	Q8NEY1
ABCC3	down	17	ENSG00000108846	O15438
ADGRF5	down	6	ENSG00000069122	Q8IZF2
SDC3	down	1	ENSG00000162512	O75056
HMOX1	down	22	ENSG00000100292	P09601
GALNT3	down	2	ENSG00000115339	Q14435
MERTK	down	2	ENSG00000153208	Q12866
ADGRE1	down	19	ENSG00000174837	Q14246
FCGR1A	down	1	ENSG00000150337	P12314
SLCO2B1	down	11	ENSG00000137491	O94956
SIGLEC1	down	20	ENSG00000088827	Q9BZZ2
STAB1	down	3	ENSG00000010327	Q9NY15
CLEC6A	down	12	ENSG00000205846	Q6EIG7
FABP4	down	8	ENSG00000170323	P15090
C1QB	down	1	ENSG00000173369	P02746
IGF1	down	12	ENSG00000017427	P05019
TBXAS1	down	7	ENSG00000059377	P24557
EPB41L3	down	18	ENSG00000082397	Q9Y2J2
C1QC	down	1	ENSG00000159189	P02747
MARCO	down	2	ENSG00000019169	Q9UEW3
TREML4	down	6	ENSG00000188056	Q6UXN2
MAFB	down	20	ENSG00000204103	Q9Y5Q3
PAQR9	down	3	ENSG00000188582	Q6ZVX9
CLEC4A	down	12	ENSG00000111729	Q9UMR7
FCGR2A	down	1	ENSG00000143226	P12318
SEMA6D	down	15	ENSG00000137872	Q8NFY4
EGFL7	down	9	ENSG00000172889	Q9UHF1
KCNA2	down	1	ENSG00000177301	P16389
TGM1	down	14	ENSG00000092295	P22735
TMEM51	down	1	ENSG00000171729	Q9NW97
SLC7A8	down	14	ENSG00000092068	Q9UHI5
MRC1	down	10	ENSG00000260314	P22897
APP	down	21	ENSG00000142192	P05067
C1QA	down	1	ENSG00000173372	P02745
CD300C	down	17	ENSG00000167850	Q08708
ZNF705A	down	12	ENSG00000196946	Q6ZN79
CSF1R	down	5	ENSG00000182578	P07333
RAB3IL1	down	11	ENSG00000167994	Q8TBN0
TGM2	down	20	ENSG00000198959	P21980
ACVRL1	down	12	ENSG00000139567	P37023
CD302	down	2	ENSG00000241399	Q8IX05
FRMD4B	down	3	ENSG00000114541	Q9Y2L6
LDLR	down	19	ENSG00000130164	P01130
SPIC	down	12	ENSG00000166211	Q8N5J4
CLN8	down	8	ENSG00000182372	Q9UBY8
MPZL1	down	1	ENSG00000197965	O95297
GPX3	down	5	ENSG00000211445	P22352
PILRB	down	7	ENSG00000121716	Q9UKJ0
PCP4L1	down	1	ENSG00000248485	A6NKN8
CPQ	down	8	ENSG00000104324	Q9Y646
CDH5	down	16	ENSG00000179776	P33151
C6	down	5	ENSG00000039537	P13671
RPS27	down	1	ENSG00000177954	P42677
CD68	down	17	ENSG00000129226	P34810
AIF1	down	6	ENSG00000204472	P55008
PTGS1	down	9	ENSG00000095303	P23219
ENG	down	9	ENSG00000106991	P17813
CAMK1	down	3	ENSG00000134072	Q14012
PILRA	down	7	ENSG00000085514	Q9UKJ1
HFE	down	6	ENSG00000010704	Q30201
TLR3	down	4	ENSG00000164342	O15455
PLA2G7	down	6	ENSG00000146070	Q13093
SIGLEC9	down	19	ENSG00000129450	Q9Y336
PLBD1	down	12	ENSG00000121316	Q6P4A8
DMPK	down	19	ENSG00000104936	Q09013
TGFBI	down	5	ENSG00000120708	Q15582
APOE	down	19	ENSG00000130203	P02649
BASP1	down	5	ENSG00000176788	P80723
SQLE	down	8	ENSG00000104549	Q14534
P2RY13	down	3	ENSG00000181631	Q9BPV8
