# Supplementary material for: CXCR4 hyperactivation cooperates with TCL1 in CLL development and aggressiveness
Source: Leukemia. 2021 Aug 6;35(10):2895–905. doi: 10.1038/s41375-021-01376-1 (PMC8478649; doi:10.1038/s41375-021-01376-1)
Supplement: Supplementary file 14 — Supplemental Table T3 [file 41375_2021_1376_MOESM14_ESM.xlsx]

## Sheet: T3
Supplemental Table T3. CXCR4 mutations in DLBCL patients.
Cancer Type	Protein Change	OncoKB	Variant Type	Study	Sample ID
DLBCL	S338Lfs*27	likely oncogenic	DEL	Diffuse Large B-Cell Lymphoma (Duke, Cell 2017)	DLBCL_DUKE_2677
DLBCL	G336*	likely oncogenic	SNP	Diffuse Large B-Cell Lymphoma (Duke, Cell 2017)	DLBCL_DUKE_3459
DLBCL	S338*	oncogenic	SNP	Diffuse Large B-Cell Lymphoma (Duke, Cell 2017)	DLBCL_DUKE_3760
DLBCL	S338*	oncogenic	SNP	Diffuse Large B cell Lymphoma (DFCI, Nat Med 2018)	DLBCL-RICOVER_197
DLBCL	I4S	unknown	SNP	Lymphoid Neoplasm Diffuse Large B-cell Lymphoma (TCGA, Firehose Legacy)	TCGA-GR-A4D5-01
DLBCL	A291T	unknown	SNP	Lymphoid Neoplasm Diffuse Large B-cell Lymphoma (TCGA, Firehose Legacy)	TCGA-FA-A6HN-01
DLBCL	G17D	unknown	SNP	Lymphoid Neoplasm Diffuse Large B-cell Lymphoma (TCGA, Firehose Legacy)	TCGA-FF-A7CR-01
DLBCL	M1?	unknown	SNP	Diffuse Large B-Cell Lymphoma (Duke, Cell 2017)	DLBCL_DUKE_3669
DLBCL	M1?	unknown	SNP	Diffuse Large B-Cell Lymphoma (Duke, Cell 2017)	DLBCL_DUKE_3987
DLBCL	I4T	unknown	SNP	Diffuse Large B-Cell Lymphoma (Duke, Cell 2017)	DLBCL_DUKE_2190
DLBCL	W102*	unknown	SNP	Diffuse Large B-Cell Lymphoma (Duke, Cell 2017)	DLBCL_DUKE_3842
DLBCL	G332E	unknown	SNP	Diffuse Large B-Cell Lymphoma (Duke, Cell 2017)	DLBCL_DUKE_2554
DLBCL	A303T	unknown	SNP	Diffuse Large B-Cell Lymphoma (Duke, Cell 2017)	DLBCL_DUKE_2217
DLBCL	S123C	unknown	SNP	Diffuse Large B-Cell Lymphoma (Duke, Cell 2017)	DLBCL_DUKE_829
DLBCL	F107L	unknown	SNP	Diffuse Large B-Cell Lymphoma (Duke, Cell 2017)	DLBCL_DUKE_2291
DLBCL	K38*	unknown	SNP	Diffuse Large B-Cell Lymphoma (Duke, Cell 2017)	DLBCL_DUKE_2933
DLBCL	T8S	unknown	SNP	Diffuse Large B-Cell Lymphoma (Duke, Cell 2017)	DLBCL_DUKE_2952
DLBCL	I6R	unknown	SNP	Diffuse Large B-Cell Lymphoma (Duke, Cell 2017)	DLBCL_DUKE_2580
DLBCL	C218W	unknown	SNP	Mature B-cell malignancies (MD Anderson Cancer Center)	DLBCL_124
DLBCL	K110Rfs*58	unknown	DEL	Mature B-cell malignancies (MD Anderson Cancer Center)	DLBCL_136
DLBCL	V96A	unknown	SNP	Mature B-cell malignancies (MD Anderson Cancer Center)	DLBCL_136
DLBCL	E15D	unknown	SNP	Mature B-cell malignancies (MD Anderson Cancer Center)	DLBCL_027
DLBCL	Y12N	unknown	SNP	Mature B-cell malignancies (MD Anderson Cancer Center)	DLBCL_062
DLBCL	I4V	unknown	SNP	Mature B-cell malignancies (MD Anderson Cancer Center)	DLBCL_085
DLBCL	L290Q	unknown	SNP	Diffuse Large B-cell Lymphoma (BCGSC, Blood 2013)	RG024
DLBCL	F201Y	unknown	SNP	Diffuse Large B cell Lymphoma (DFCI, Nat Med 2018)	DLBCL-DFCI_DLBCL_Goe08
DLBCL	F199S	unknown	SNP	Diffuse Large B cell Lymphoma (DFCI, Nat Med 2018)	DLBCL-DFCI_DLBCL_Goe08
